# Supplementary material for: Assessing the Influence of Selected Permeabilization Methods on Lymphocyte Single-Cell Multi-Omics
Source: Antibodies (Basel). 2025 Feb 10;14(1):15. doi: 10.3390/antib14010015 (PMC11843891; doi:10.3390/antib14010015)
Supplement: Supplementary file 1 [file antibodies-14-00015-s001.zip]

Archive with 1 entries (1 files):
- antibodies-3148476-supplementary.pdf
